# Supplementary material for: Toward Vasculature in Skeletal Muscle-on-a-Chip through Thermo-Responsive Sacrificial Templates
Source: Micromachines (Basel). 2020 Sep 30;11(10):907. doi: 10.3390/mi11100907 (PMC7601354; doi:10.3390/mi11100907)
Supplement: Supplementary file 1 [file micromachines-11-00907-s001.zip]

Archive with 6 entries (5 files):
- micromachines-941590-si proofed/
- micromachines-941590-si proofed/Movie.1.mp4
- micromachines-941590-si proofed/Movie.2.avi
- micromachines-941590-si proofed/Movie.3.avi
- micromachines-941590-si proofed/Movie.4.avi
- micromachines-941590-si proofed/supplement.pdf
